# Supplementary material for: Towards a generic prototyping approach for therapeutically-relevant peptides and proteins in a cell-free translation system
Source: Nat Commun. 2022 Jan 11;13:260. doi: 10.1038/s41467-021-27854-9 (PMC8752827; doi:10.1038/s41467-021-27854-9)
Supplement: Supplementary file 4 — Source Data [file 41467_2021_27854_MOESM4_ESM.xlsx]

## Sheet: Fig 1a
	RGS-peptide (μM)	max V (RFU/min)	s.d.
	0	3.44433	0.689897
	0.05	12.4693	0.672366
	0.1	21.165	0.480469
	0.2	41.2073	1.66835
	0.3	54.2517	2.60977
	0.4	66.2237	1.43041
Best-fit values
Slope	159.7
Y-intercept	5.181
X-intercept	-0.03245
1/slope	0.006262
Std. Error
Slope	7.894
Y-intercept	1.772
95% Confidence Intervals
Slope	137,8 to 181,6
Y-intercept	0,2602 to 10,10
X-intercept	-0,07138 to -0,001471
Goodness of Fit
R square	0.9903
Sy.x	2.72
Is slope significantly non-zero?
F	409.3
DFn, DFd	1, 4
P value	<0,0001
Deviation from zero?	Significant
Equation	Y = 159,7*X + 5,181
Data
Number of X values	6
Maximum number of Y replicates	1
Total number of values	6
Number of missing values	0

## Sheet: Fig 2b
Normalized (RFU)	Full-SITS			SD sequence			5'-SITS			Full-SITS (pure)			SD sequence (pure)
RGS	91.9584	90.2755	88.8066	86.6388	88.4453	87.8796	80.1498	82.3604	74.16
SFTI-RGS	91.0314	89.4198	87.2307	43.9731	46.7778	45.423	51.5792	53.0054	57.474	91.7433	97.2675	89.7732	56.7864	64.2015	59.0832
Dc1a-RGS	84.357	81.576	78.795	76.014	79.722	82.503				93.3075	86.5458	89.5455	80.7642	87.5457	84.5757
End points (RFU)	Full-SITS			SD sequence			5'-SITS			Full-SITS (pure)			SD sequence (pure)
RGS	4459.98	4378.36	4307.12	4201.98	4289.6	4262.16	3887.27	3994.48	3596.76
SFTI-RGS	4415.02	4336.86	4230.69	2132.69	2268.73	2203.02	2501.59	2570.76	2787.49	4449.55	4717.47	4354	2754.14	3113.77	2865.54
Dc1a-RGS	4091.31	3956.44	3821.56	3686.68	3866.52	4001.4				4525.41	4197.47	4342.96	3917.06	4245.97	4101.92

## Sheet: Fig 3b
SFTI digestion by trypsin:
M18:
M19:
								LC-MS profiling of SFTI backbone variants following trypsin treatment: dcl – double-cleaved (at Arg-2, Lys-5), lin – linear prmSFTI, cyc – cyclic SFTI
								Blue: 757-758 Da => cyclic SFTI
								Red: 766-767 Da => linear SFTI
								Green: 775.5-776 Da => double cleaved SFTI
								Green: 775.5-776 Da => double cleaved SFTI
								2+ ion extract
								Red: 766-767 Da => linear SFTI
								2+ ion extract
								Blue: 757-758 Da => cyclic SFTI
								2+ ion extract

## Sheet: Fig 3c
log10 [SFTI], pM	Chemi-SFTI			CF_-SFTI
4000	477.66	457.688	487.641
2000	1097.07	1167.04	1007.06	1086.65	1056.64	1116.61
1000	2331.11	2491.05	2341.04	2234.5	2214.48	2264.44
500	4162.52	4142.47	4122.39	4451.83	4391.78	4531.69
250	5935.73	5955.66	5985.54	6704.06	6613.99	6823.84
125	7650.52	7610.45	7590.29	8245.34	8145.26	8375.07
62.5	8746.14	8626.06	8705.86	9271.21	9161.12	9310.92
31.25	9046.12	9126.01	9085.82	9607.68	9587.57	9657.38
15.625	9345.11	9325.01	9254.83	9877.24	9807.14	9936.92
7.3125	9395.11	9365.01	9304.82	9895.77	9825.65	9965.47
3.90625	9396.92	9398.78	9382.67	9992.48	9936.38	9983.16
0	9418.81	9428.75	9418.35	10041	9890.25	10220.1
Transform
log10 [SFTI], pM	Chemi-SFTI			CF_-SFTI
3.60206
3.60206	477.66	457.688	487.641
3.30103	1097.07	1167.04	1007.06	1086.65	1056.64	1116.61
3	2331.11	2491.05	2341.04	2234.5	2214.48	2264.44
2.69897	4162.52	4142.47	4122.39	4451.83	4391.78	4531.69
2.39794	5935.73	5955.66	5985.54	6704.06	6613.99	6823.84
2.09691	7650.52	7610.45	7590.29	8245.34	8145.26	8375.07
1.79588	8746.14	8626.06	8705.86	9271.21	9161.12	9310.92
1.49485	9046.12	9126.01	9085.82	9607.68	9587.57	9657.38
1.19382	9345.11	9325.01	9254.83	9877.24	9807.14	9936.92
0.864066	9395.11	9365.01	9304.82	9895.77	9825.65	9965.47
0.59176	9396.92	9398.78	9382.67	9992.48	9936.38	9983.16
	9418.81	9428.75	9418.35	10041	9890.25	10220.1
Normalize
log10 [SFTI], pM	Chemi-SFTI			CF_-SFTI
3.60206
3.60206	0.0372549	-0.186274	0.14902
3.30103	6.96045	7.74281	5.95457	0	-0.334681	0.334681
3	20.7539	22.5421	20.8656	12.8062	12.5831	13.1409
2.69897	41.224	41.0005	40.777	37.545	36.8756	38.4374
2.39794	61.0436	61.2671	61.6024	62.6728	61.6687	64.0115
2.09691	80.2106	79.7635	79.54	79.8687	78.7531	81.319
1.79588	92.4567	91.1155	92.0096	91.3143	90.0871	91.7605
1.49485	95.8096	96.7038	96.2567	95.0682	94.8451	95.626
1.19382	99.1516	98.9281	98.1457	98.0757	97.2948	98.745
0.864066	99.7104	99.3752	98.7046	98.2823	97.5014	99.0632
0.59176	99.7097	99.7321	99.5532	99.3446	98.7198	99.2442
	99.9627	100.075	99.9627	99.8884	98.215	101.897
Nonlinear fit
	Chemi-SFTI	CF_-SFTI
log(agonist) vs. normalized response -- Variable slope
Best-fit values
LogEC50	2.558	2.522
HillSlope	-1.358	-1.563
EC50	361.2	332.3
Std. Error
LogEC50	0.007132	0.01151
HillSlope	0.02695	0.05803
95% CI (profile likelihood)
LogEC50	2.543 to 2.572	2.498 to 2.545
HillSlope	-1.413 to -1.307	-1.688 to -1.451
EC50	349.3 to 373.6	314.6 to 350.9
Goodness of Fit
Degrees of Freedom	31	28
R squared	0.9982	0.9942
Sum of Squares	81.79	221.2
Sy.x	1.624	2.811
Number of points
# of X values	36	36
# Y values analyzed	33	30

## Sheet: Fig 3e
		data set 1	data set 2	data set 3	MEAN	SD
	PC1	92.3012	100.026	100.789	97.7051	4.69547
	wt (DTT_TFA)1	65.3762	56.0007	61.1502	60.8423	4.69532
	prm (DTT_TFA)1	70.3545	46.8723	55.2885	57.5051	11.897
	wt (TFA)1	11.439	0.705333	8.212	6.78544	5.50719
	prm (TFA)1	1.47583	2.292	1.13567	1.6345	0.594271
	NC	max V (RFU/min)	max V - NC	Time (hour)	0	0.0111111	0.0222222	0.0333333	0.0444445	0.0555556	0.0666667	0.0777778	0.0888889	0.1	0.111111	0.122222	0.133333	0.144445	0.155556	0.166667	0.177778	0.188889	0.2	0.211111	0.222222	0.233333	0.244444	0.255556	0.266667	0.277778	0.288889	0.3	0.311111	0.322222	0.333333	0.344444	0.355556	0.366667	0.377778	0.388889	0.4	0.411111	0.422222	0.433333	0.444444	0.455556	0.466667	0.477778	0.488889
	4.89717	97.1983	92.3012	PC1	781.2	829.5	885.15	915.6	971.25	1019.55	1061.55	1141.35	1184.4	1247.4	1296.75	1355.55	1413.3	1473.15	1538.25	1584.45	1645.35	1719.9	1746.15	1812.3	1883.7	1939.35	1999.2	2068.5	2124.15	2152.5	2214.45	2264.85	2318.4	2352	2386.65	2441.25	2494.8	2510.55	2551.5	2615.55	2632.35	2669.1	2706.9	2754.15	2760.45	2826.6	2848.65	2877	2911.65
	4.89717	70.2733	65.3762	wt (DTT_TFA)1	747	806	847	883	932	967	1007	1064	1101	1123	1161	1207	1259	1302	1356	1397	1455	1496	1546	1572	1606	1654	1684	1722	1769	1777	1819	1860	1917	1944	1959	2021	2015	2077	2094	2131	2162	2189	2230	2234	2294	2301	2343	2381	2411
	4.89717	75.2517	70.3545	prm (DTT_TFA)1	767	807	827	859	918	960	1008	1032	1092	1114	1172	1229	1278	1293	1357	1404	1461	1506	1553	1615	1652	1674	1734	1760	1794	1842	1869	1932	1939	2000	2017	2063	2103	2134	2162	2200	2217	2263	2287	2317	2375	2385	2453	2472	2504
	4.89717	16.3362	11.439	wt (TFA)1	840	838	844	861	870	889	886	898	906	930	949	956	971	984	987	1003	1011	1019	1027	1030	1051	1061	1064	1073	1082	1089	1110	1105	1144	1140	1155	1167	1172	1168	1172	1183	1191	1197	1219	1240	1235	1241	1254	1265	1278
	4.89717	6.373	1.47583	prm (TFA)1	717	728	732	740	738	752	753	769	788	789	785	790	810	796	804	788	798	798	810	804	803	810	820	825	823	820	846	825	842	843	836	844	860	842	856	868	866	865	865	880	885	886	881	902	892
		3.64533		NC1	633	648	655	669	670	686	693	696	696	714	703	725	720	730	733	741	737	735	748	748	753	751	752	768	764	773	773	773	774	779	786	793	795	794	797	802	795	806	816	817	828	818	808	825	822
				Time (hour)	0	0.0111111	0.0222222	0.0333333	0.0444445	0.0555556	0.0666667	0.0777778	0.0888889	0.1	0.111111	0.122222	0.133333	0.144445	0.155556	0.166667	0.177778	0.188889	0.2	0.211111	0.222222	0.233333	0.244444	0.255556	0.266667	0.277778	0.288889	0.3	0.311111	0.322222	0.333333	0.344444	0.355556	0.366667	0.377778	0.388889	0.4	0.411111	0.422222	0.433333	0.444444	0.455556	0.466667	0.477778	0.488889
	6.31933	106.345	100.026	PC2	725	804	848	929	996	1069	1133	1206	1283	1356	1430	1484	1568	1594	1691	1747	1801	1875	1943	1997	2059	2121	2181	2228	2277	2333	2379	2448	2488	2534	2572	2598	2658	2709	2718	2788	2852	2859	2900	2953	3000	3016	3078	3106	3146
	6.31933	62.32	56.0007	wt (DTT_TFA)2	743.333	742.5	778.333	807.5	838.333	882.5	908.333	950	967.5	1006.67	1045.83	1080.83	1107.5	1135	1165.83	1212.5	1243.33	1285	1330	1361.67	1395.83	1433.33	1489.17	1516.67	1541.67	1576.67	1611.67	1670	1701.67	1728.33	1783.33	1795.83	1840	1897.5	1930	1968.33	1987.5	2020	2061.67	2107.5	2143.33	2177.5	2199.17	2251.67	2270.83
	6.31933	53.1917	46.8723	prm (DTT_TFA)2	706.667	705	713.333	718.333	748.333	784.167	816.667	843.333	885	923.333	950	991.667	1017.5	1056.67	1081.67	1104.17	1141.67	1166.67	1191.67	1233.33	1255	1305	1329.17	1358.33	1411.67	1427.5	1468.33	1505	1520.83	1556.67	1580	1606.67	1658.33	1699.17	1700.83	1742.5	1770	1799.17	1854.17	1875	1895	1928.33	1979.17	1995.83	2016.67
	6.31933	11.56	5.24	wt (TFA)2	889.9	903.1	911.9	908.6	907.5	917.4	930.6	931.7	941.6	950.4	960.3	946	971.3	962.5	963.6	979	969.1	984.5	988.9	1007.6	1020.8	1016.4	1015.3	1025.2	1038.4	1048.3	1052.7	1056	1071.4	1057.1	1070.3	1078	1083.5	1098.9	1105.5	1119.8	1112.1	1119.8	1125.3	1142.9	1162.7	1156.1	1149.5	1153.9	1164.9
	6.31933	8.61133	2.292	prm (TFA)2	646	662	675	692	703	724	717	723	734	745	733	735	742	758	765	760	769	776	767	792	784	785	799	812	798	810	821	826	823	835	851	835	851	850	860	867	863	879	876	883	880	905	909	917	909
		6.31933		NC2	601	602	599	612	625	628	628	630	629	637	639	649	649	657	657	658	666	670	685	687	692	690	703	696	704	718	706	709	725	739	727	742	746	754	755	760	762	757	769	784	779	785	786	776	797
				Time (hour)	0	0.0111111	0.0222222	0.0333333	0.0444445	0.0555556	0.0666667	0.0777778	0.0888889	0.1	0.111111	0.122222	0.133333	0.144445	0.155556	0.166667	0.177778	0.188889	0.2	0.211111	0.222222	0.233333	0.244444	0.255556	0.266667	0.277778	0.288889	0.3	0.311111	0.322222	0.333333	0.344444	0.355556	0.366667	0.377778	0.388889	0.4	0.411111	0.422222	0.433333	0.444444	0.455556	0.466667	0.477778	0.488889
	6.02983	106.818	100.789	PC3	734.85	759	821.1	878.6	937.25	990.15	1045.35	1122.4	1190.25	1265	1350.1	1438.65	1498.45	1574.35	1641.05	1692.8	1787.1	1848.05	1910.15	1988.35	2045.85	2114.85	2165.45	2239.05	2283.9	2366.7	2406.95	2479.4	2536.9	2624.3	2669.15	2699.05	2726.65	2812.9	2864.65	2919.85	2953.2	2999.2	3055.55	3095.8	3162.5	3175.15	3224.6	3266	3279.8
	6.02983	67.18	61.1502	wt (DTT_TFA)3	829.5	898.8	936.6	985.95	1024.8	1062.6	1138.2	1129.8	1168.65	1230.6	1260	1281	1349.25	1371.3	1391.25	1455.3	1506.75	1540.35	1579.2	1607.55	1678.95	1694.7	1756.65	1776.6	1804.95	1811.25	1875.3	1893.15	1943.55	1989.75	2011.8	2027.55	2061.15	2092.65	2154.6	2151.45	2192.4	2216.55	2273.25	2276.4	2294.25	2328.9	2379.3	2401.35	2402.4
	6.02983	61.3183	55.2885	prm (DTT_TFA)3	794.85	840	836.85	891.45	909.3	967.05	1012.2	1045.8	1076.25	1143.45	1164.45	1218	1243.2	1314.6	1321.95	1353.45	1396.5	1415.4	1464.75	1501.5	1510.95	1550.85	1629.6	1602.3	1671.6	1696.8	1709.4	1748.25	1778.7	1789.2	1832.25	1856.4	1895.25	1903.65	1938.3	1948.8	2002.35	2044.35	2068.5	2076.9	2110.5	2127.3	2161.95	2163	2190.3
	6.02983	14.2418	8.212	wt (TFA)3	751.3	795.3	771.1	789.8	810.7	828.3	831.6	855.8	855.8	863.5	946	943.8	965.8	885.5	897.6	896.5	924	939.4	924	936.1	966.9	976.8	975.7	990	996.6	1002.1	1012	1020.8	1037.3	1030.7	1051.6	1074.7	1081.3	1076.9	1093.4	1103.3	1115.4	1125.3	1131.9	1148.4	1145.1	1159.4	1173.7	1188	1191.3
	6.02983	7.1655	1.13567	prm (TFA)3	726	724	729	737	738	747	747	762	749	762	765	769	769	774	778	777	791	798	798	797	813	807	814	834	833	822	839	847	839	844	848	864	856	864	869	866	877	875	885	883	890	898	892	912	899
		6.02983		NC3	664	686	685	688	705	698	702	710	727	712	710	718	724	737	732	735	747	742	750	754	747	746	761	772	754	770	784	785	782	788	785	782	788	802	803	812	802	818	807	825	831	843	827	825	844
[truncated: 226 more columns]

## Sheet: Fig 3f
Fully reduced McoTI-RGS fusion peptide
Reduced form (17.42min)
								ion extract the mass 1144 to 1145 Da
								1144 to 1145 Da
								1144.5 to 1145 Da
								1144 to 1145 Da
								4+ ion extract
Residue	Mass	Immonium	a	a-NH3	b	b-NH3	y	y-NH3		MS-MS analysis of reduced McoTi-GAG-RGS fusion peptide
I, Ile	113.084	86.0964	22.2792	18.0225	29.2779	25.0212	1144.53	1140.27
L, Leu	113.084	86.0964	50.5502	46.2935	57.5489	53.2923	1116.26	1112
K, Lys	128.095	101.107	82.5739	78.3173	89.5726	85.316	1087.99	1083.73
K, Lys	128.095	101.107	114.598	110.341	121.596	117.34	1055.96	1051.71
C, Cys	103.009	76.0215	140.35	136.093	147.349	143.092	1023.94	1019.68
R, Arg	156.101	129.113	179.375	175.119	186.374	182.117	998.188	993.932
R, Arg	156.101	129.113	218.4	214.144	225.399	221.143	959.163	954.907
D, Asp	115.027	88.0393	247.157	242.901	254.156	249.899	920.138	915.881
S, Ser	87.032	60.0444	268.915	264.659	275.914	271.657	891.381	887.124
D, Asp	115.027	88.0393	297.672	293.415	304.671	300.414	869.623	865.366
C, Cys	103.009	76.0215	323.424	319.168	330.423	326.166	840.866	836.61
P, Pro	97.0528	70.0651	347.688	343.431	354.686	350.43	815.114	810.857
G, Gly	57.0215	30.0338	361.943	357.686	368.942	364.685	790.851	786.594
A, Ala	71.0371	44.0495	379.702	375.445	386.701	382.444	776.596	772.339
C, Cys	103.009	76.0215	405.454	401.198	412.453	408.197	758.836	754.58
I, Ile	113.084	86.0964	433.725	429.469	440.724	436.467	733.084	728.827
C, Cys	103.009	76.0215	459.478	455.221	466.476	462.22	704.813	700.556
R, Arg	156.101	129.113	498.503	494.246	505.502	501.245	679.061	674.804
G, Gly	57.0215	30.0338	512.758	508.502	519.757	515.5	640.035	635.779
N, Asn	114.043	87.0553	541.269	537.013	548.268	544.011	625.78	621.523
G, Gly	57.0215	30.0338	555.524	551.268	562.523	558.267	597.269	593.013
Y, Tyr	163.063	136.076	596.29	592.034	603.289	599.032	583.014	578.757
C, Cys	103.009	76.0215	622.043	617.786	629.041	624.785	542.248	537.991
G, Gly	57.0215	30.0338	636.298	632.041	643.297	639.04	516.496	512.239
S, Ser	87.032	60.0444	658.056	653.799	665.055	660.798	502.24	497.984
G, Gly	57.0215	30.0338	672.311	668.055	679.31	675.053	480.482	476.226
S, Ser	87.032	60.0444	694.069	689.813	701.068	696.811	466.227	461.97
D, Asp	115.027	88.0393	722.826	718.569	729.825	725.568	444.469	440.212
G, Gly	57.0215	30.0338	737.081	732.825	744.08	739.823	415.712	411.456
G, Gly	57.0215	30.0338	751.337	747.08	758.336	754.079	401.457	397.2
V, Val	99.0684	72.0808	776.104	771.847	783.103	778.846	387.202	382.945
C, Cys	103.009	76.0215	801.856	797.6	808.855	804.598	362.434	358.178
P, Pro	97.0528	70.0651	826.119	821.863	833.118	828.861	336.682	332.425
K, Lys	128.095	101.107	858.143	853.886	865.142	860.885	312.419	308.162
G, Gly	57.0215	30.0338	872.399	868.142	879.397	875.141	280.395	276.139
A, Ala	71.0371	44.0495	890.158	885.901	897.157	892.9	266.14	261.883
G, Gly	57.0215	30.0338	904.413	900.157	911.412	907.155	248.381	244.124
R, Arg	156.101	129.113	943.438	939.182	950.437	946.181	234.125	229.869
G, Gly	57.0215	30.0338	957.694	953.437	964.692	960.436	195.1	190.843
S, Ser	87.032	60.0444	979.452	975.195	986.451	982.194	180.845	176.588
I, Ile	113.084	86.0964	1007.72	1003.47	1014.72	1010.46	159.087	154.83
D, Asp	115.027	88.0393	1036.48	1032.22	1043.48	1039.22	130.815	126.559
T, Thr	101.048	74.06	1061.74	1057.48	1068.74	1064.48	102.059	97.8021
W, Trp	186.079	159.092	1108.26	1104	1115.26	1111	76.7968	72.5402
V, Val	99.0684	72.0808	1133.03	1128.77	1140.03	1135.77	30.277	26.0204
Residue	Mass	b	y
I, Ile	113.084	29.2779	1144.53
L, Leu	113.084	57.5489	1116.26
K, Lys	128.095	89.5726	1087.99
K, Lys	128.095	121.596	1055.96
C, Cys	103.009	147.349	1023.94
R, Arg	156.101	186.374	998.188
R, Arg	156.101	225.399	959.163
D, Asp	115.027	254.156	920.138
S, Ser	87.032	275.914	891.381
D, Asp	115.027	304.671	869.623
C, Cys	103.009	330.423	840.866
P, Pro	97.0528	354.686	815.114
G, Gly	57.0215	368.942	790.851
A, Ala	71.0371	386.701	776.596
C, Cys	103.009	412.453	758.836
I, Ile	113.084	440.724	733.084
C, Cys	103.009	466.476	704.813
R, Arg	156.101	505.502	679.061
G, Gly	57.0215	519.757	640.035
N, Asn	114.043	548.268	625.78
G, Gly	57.0215	562.523	597.269
Y, Tyr	163.063	603.289	583.014
C, Cys	103.009	629.041	542.248
G, Gly	57.0215	643.297	516.496
S, Ser	87.032	665.055	502.24
G, Gly	57.0215	679.31	480.482
S, Ser	87.032	701.068	466.227
D, Asp	115.027	729.825	444.469
G, Gly	57.0215	744.08	415.712
G, Gly	57.0215	758.336	401.457
V, Val	99.0684	783.103	387.202
C, Cys	103.009	808.855	362.434
P, Pro	97.0528	833.118	336.682
K, Lys	128.095	865.142	312.419
G, Gly	57.0215	879.397	280.395
A, Ala	71.0371	897.157	266.14
G, Gly	57.0215	911.412	248.381
R, Arg	156.101	950.437	234.125
G, Gly	57.0215	964.692	195.1
S, Ser	87.032	986.451	180.845
I, Ile	113.084	1014.72	159.087
D, Asp	115.027	1043.48	130.815
T, Thr	101.048	1068.74	102.059
W, Trp	186.079	1115.26	76.7968
V, Val	99.0684	1140.03	30.277
Residue	Mass	b	y	C, Cys	103.009	629.041	542.248
I, Ile	113.084	29.2779	1144.53	G, Gly	57.0215	643.297	516.496
L, Leu	113.084	57.5489	1116.26	S, Ser	87.032	665.055	502.24
K, Lys	128.095	89.5726	1087.99	G, Gly	57.0215	679.31	480.482
K, Lys	128.095	121.596	1055.96	S, Ser	87.032	701.068	466.227
C, Cys	103.009	147.349	1023.94	D, Asp	115.027	729.825	444.469
R, Arg	156.101	186.374	998.188	G, Gly	57.0215	744.08	415.712
R, Arg	156.101	225.399	959.163	G, Gly	57.0215	758.336	401.457
D, Asp	115.027	254.156	920.138	V, Val	99.0684	783.103	387.202
S, Ser	87.032	275.914	891.381	C, Cys	103.009	808.855	362.434
D, Asp	115.027	304.671	869.623	P, Pro	97.0528	833.118	336.682
C, Cys	103.009	330.423	840.866	K, Lys	128.095	865.142	312.419
P, Pro	97.0528	354.686	815.114	G, Gly	57.0215	879.397	280.395
G, Gly	57.0215	368.942	790.851	A, Ala	71.0371	897.157	266.14
A, Ala	71.0371	386.701	776.596	G, Gly	57.0215	911.412	248.381
C, Cys	103.009	412.453	758.836	R, Arg	156.101	950.437	234.125
I, Ile	113.084	440.724	733.084	G, Gly	57.0215	964.692	195.1
C, Cys	103.009	466.476	704.813	S, Ser	87.032	986.451	180.845
R, Arg	156.101	505.502	679.061	I, Ile	113.084	1014.72	159.087
G, Gly	57.0215	519.757	640.035	D, Asp	115.027	1043.48	130.815
N, Asn	114.043	548.268	625.78	T, Thr	101.048	1068.74	102.059
G, Gly	57.0215	562.523	597.269	W, Trp	186.079	1115.26	76.7968
Y, Tyr	163.063	603.289	583.014	V, Val	99.0684	1140.03	30.277
Fully oxidized McoTI-RGS peptide with 3 disulfide bonds
3 disulfide bonds (14.55min); 2 disulfide intermediates II c (16.82min):
2 disulfide bonds:
Species	Theoretical mass (4+)	Experimental mass (4+)
Fully reduced	1144.52	1144.53
Native oxidized	1143.02	1143.02
2 Disulfide intermediates	1143.52	1143.52

## Sheet: Fig 5a
Western blot
Coomassie gel

## Sheet: Fig 5b
Fig. 5b
				soluble fraction (pmol/ml)					insoluble fraction (pmol/ml)
				data 1	data 2	data 3	MEAN	STD	data 1	data 2	data 3	MEAN	STD
	GFP-eDHFR	RES	co-	730.694	577.461	757.459	688.538	97.122	8.91793	12.1791	18.6713	13.2561	4.96505
	GFP-eDHFR	RES	post-	307.042	282.133	407.78	332.319	66.5277	5.31068	13.687	13.4245	10.8074	4.76211
	GFP-eDHFR	FT	post-	29.5594	38.1667	34.0685	33.9315	4.30525	20.2407	7.9698	17.3647	15.1917	6.41756
	GFP-eDHFR	FT	co+btn	372.441	304.641	375.354	350.812	40.012	41.3824	26.4905	53.1955	40.3561	13.382
	GFP-hDHFR	RES	co-	239.401	189.775	289.882	239.686	50.0544	134.27	125.645	101.214	120.376	17.1464
	GFP-hDHFR	RES	post-	154.351	103.793	170.466	142.87	34.7873	5.21048	11.3672	19.152	11.9099	6.98659
	GFP-hDHFR	FT	post-	20.1405	27.0544	25.0504	24.0818	3.55727	121.144	125.812	115.6	120.852	5.11213
	GFP-hDHFR	FT	co+btn	174.266	124.677	183.064	160.669	31.4788	119.382	122.343	120.012	120.579	1.55964
	GFP	RES	co-	1543.46	1722.32	1379.07	1548.28	171.672	107.308	150.302	102.558	120.056	26.3016
	GFP	RES	post-	855.316	796.351	632.572	761.413	115.409	14.6492	6.6133	9.95077	10.4044	4.03713
	GFP	FT	post-	39.0788	34.0687	48.3003	40.4826	7.2189	280.063	276.974	347.575	301.537	39.8996
	GFP	FT	co+btn	725.698	644.257	511.808	627.254	107.954	257.131	282.743	349.715	296.53	47.8069
			GFP-eDHFR			GFP-hDHFR				GFP
			co-	co+biotin	post-	co-	co+biotin	post-		co-	co+biotin	post-
	RESIN (total fraction)	RES total 1	738.531		343.66	381.473		161.634		1543.46		855.316
	RESIN (total fraction)	RES total 2	613.48		302.96	241.22		115.186		1722.32		796.351
	RESIN (total fraction)	RES total 3	776.584		426.877	366.152		198.111		1376.3		631.302
	RESIN (total fraction)	MEAN	709.531		357.833	329.615		158.31		1547.36		760.99
	RESIN (total fraction)	STD	85.3315		63.1626	76.9345		41.5624		173.039		116.118
	RESIN (soluble fraction)	RES sol 1	729.225		306.427	239.401		154.351		1190		837.375
	RESIN (soluble fraction)	RES sol 2	577.461		282.133	189.775		103.793		1576.28		704.527
	RESIN (soluble fraction)	RES sol 3	757.459		406.962	289.882		170.466		1266.3		542.702
	RESIN (soluble fraction)	MEAN	688.048		331.841	239.686		142.87		1344.2		694.868
	RESIN (soluble fraction)	STD	96.8063		66.1808	50.0544		34.7873		204.58		147.574
	RESIN (insoluble fraction)	RES ins 1	8.90003		5.30002	134.001		5.20002		107.308		14.6492
	RESIN (insoluble fraction)	RES ins 2	12.1791		13.687	125.645		11.3672		150.001		6.60005
	RESIN (insoluble fraction)	RES ins 3	18.6713		13.4245	101.214		19.1574		102.558		9.95077
	RESIN (insoluble fraction)	MEAN	13.2501		10.8039	120.286		11.9082		119.955		10.4
	RESIN (insoluble fraction)	STD	4.97288		4.76827	17.0378		6.99442		26.1285		4.04335
	FLOWTHROUGH (total fraction)	FT total 1	32.5092	413.824	49.7141	39.0111	293.648	141.04		27.8079	982.829	318.591
	FLOWTHROUGH (total fraction)	FT total 2	33.7906	331.131	46.1365	45.0635	247.02	152.812		37.3459	927	310.974
	FLOWTHROUGH (total fraction)	FT total 3	15.2353	428.549	51.3647	29.6084	303.076	140.64		44.3333	861.522	395.875
	FLOWTHROUGH (total fraction)	MEAN	27.1784	391.168	49.0718	37.8943	281.248	144.831		36.4957	923.784	341.813
	FLOWTHROUGH (total fraction)	STD	10.3628	52.5121	2.67265	7.78784	30.0148	6.91479		8.29546	60.7174	46.9735
	FLOWTHROUGH (soluble fraction)	FT sol 1	27.0077	372.441	29.5084	21.206	174.266	20.1057		16.1046	725.698	39.0111
	FLOWTHROUGH (soluble fraction)	FT sol 2	31.809	304.641	38.1667	23.0065	124.677	27.0077		25.3405	644.257	34.0097
	FLOWTHROUGH (soluble fraction)	FT sol 3	13.1037	375.354	34.0097	14.171	183.064	25.0071		21.5061	511.808	48.3137
	FLOWTHROUGH (soluble fraction)	MEAN	23.9735	350.812	33.8949	19.4612	160.669	24.0402		20.9837	627.254	40.4448
	FLOWTHROUGH (soluble fraction)	STD	9.71478	40.012	4.33028	4.66903	31.4788	3.55113		4.64008	107.954	7.25901
	FLOWTHROUGH (insoluble fraction)	FT ins 1	5.50156	41.3824	20.2057	17.8051	119.382	120.934		11.7033	257.131	279.579
	FLOWTHROUGH (insoluble fraction)	FT ins 2	1.98155	26.4905	7.9698	22.057	122.343	125.804		12.0054	282.743	276.964
	FLOWTHROUGH (insoluble fraction)	FT ins 3	2.13157	53.1955	17.355	15.4374	120.012	115.633		22.8272	349.715	347.561
	FLOWTHROUGH (insoluble fraction)	MEAN	3.2049	40.3561	15.1769	18.4331	120.579	120.79		15.512	296.53	301.368
	FLOWTHROUGH (insoluble fraction)	STD	1.99039	13.382	6.40218	3.3542	1.55964	5.08715		6.337	47.8069	40.0256

## Sheet: Fig 5c
Fig. 5c
				data 1	data 2	data 3		data 1	data 2	data 3
				max V1	max V2	max V3	MEAN	pmol/ml 1	pmol/ml 2	pmol/ml 3	MEAN	STD
		GFP-eDHFR	co-	24.18	17.55	16.4	19.3767	687.787	499.2	466.489	551.159	119.448
		GFP-eDHFR	post-	13.9	12.15	10.4	12.15	395.378	345.6	295.822	345.6	49.7778
		GFP-eDHFR	NB (co-)	37.8	31.16	52.9	40.62	537.6	443.164	752.356	577.707	158.449
		GFP-eDHFR	Gdn 1,6 (co-)	37.5	26.6	48	37.3667	533.333	378.311	682.667	531.437	152.187
				data 1	data 2	data 3		data 1	data 2	data 3
				max V1*10	max V2*10	max V3*10	MEAN	pmol/ml 1	pmol/ml 2	pmol/ml 3	MEAN	STD
		GFP-hDHFR	co-	11.7	11.5	12.7	11.9667	39	38.3333	42.3333	39.8889	2.14303
		GFP-hDHFR	post-	19.2	22.3	21	20.8333	64	74.3333	70	69.4444	5.18902
		GFP-hDHFR	NB (co-)	9.2	13	9.2	10.4667	30.6667	43.3333	30.6667	34.8889	7.3131
		GFP-hDHFR	Gdn 1,6 (co-)	20.6	17.6	16.4	18.2	68.6667	58.6667	54.6667	60.6667	7.2111
DHFR activity kinetic data for GFP-eDHFR:										Time(min):
co-/post- format			portion from the total elution volume used to prime the DHFR assay	Construct	Reaction format	NC	maxV	maxV-NC	A	0	1	2	3	4	5	6	7	8	9	10	11	12	13	14	15	16	17	18	19	20	21	22	23	24	25	26	27	28	29	30	31	32	33	34	35	36	37	38	39
		data 1	5/40	GFP-eDHFR	co-	0.7	18.25	17.55	GFP-eDHFR co-	324	304	287	273	258	247	236	226	216	203	197	194	190	184	181	176	179	173	174	172	172	170	169	170	170	170	171	169	170	169	168	166	169	165	166	167	166	164	165	162
		data 1	5/40	GFP-eDHFR	post-	0.7	12.852	12.152	GFP-eDHFR post-	329	317	307	296	286	279	271	260	258	250	242	241	234	228	223	219	215	213	207	205	198	194	194	189	186	183	181	179	176	173	172	175	170	169	168	164	164	165	164	164
		data 1	5/40	GFP (NC)	co-				GFP (NC) co-	333	326	319	321	314	309	311	306	306	305	306	305	303	300	301	303	306	301	301	298	301	299	303	302	300	298	299	301	296	296	293	298	296	296	296	293	295	292	291	290
		data 1	5/40	GFP (NC)	post-				GFP (NC) post-	342	331	325	328	318	319	316	316	313	313	307	309	306	310	311	308	312	310	311	307	303	306	307	305	302	302	301	306	300	303	301	301	299	304	300	299	295	297	295	293
									B	0	1	2	3	4	5	6	7	8	9	10	11	12	13	14	15	16	17	18	19	20	21	22	23	24	25	26	27	28	29	30	31	32	33	34	35	36	37	38	39
		data 2	5/40	GFP-eDHFR	co-	0.8	17.2	16.4	GFP-eDHFR co-	326	307	292	281	267	254	241	230	225	217	208	196	193	189	185	183	180	176	178	177	174	174	174	172	174	174	174	171	173	168	170	169	170	172	169	170	170	170	169	168
		data 2	5/40	GFP-eDHFR	post-	0.8	11.2	10.4	GFP-eDHFR post-	334	324	313	306	295	287	278	272	264	255	251	244	240	234	230	225	221	216	213	207	203	202	197	193	188	186	188	187	185	181	181	178	180	178	175	177	173	174	172	174
		data 2	5/40	GFP (NC)	co-				GFP (NC) co-	336	331	326	321	318	319	314	309	313	312	310	309	310	308	307	308	305	310	309	307	307	303	303	303	305	300	300	301	298	299	297	302	299	299	297	296	301	296	294	291
		data 2	5/40	GFP (NC)	post-				GFP (NC) post-	331	332	331	325	323	319	317	315	314	314	314	309	312	303	312	309	313	311	312	307	305	306	305	305	304	301	302	304	302	299	302	298	299	302	299	298	298	300	294	298
									C	0	1	2	3	4	5	6	7	8	9	10	11	12	13	14	15	16	17	18	19	20	21	22	23	24	25	26	27	28	29	30	31	32	33	34	35	36	37	38	39
		data 3	5/40	GFP-eDHFR	co-	0.12	24.3	24.18	GFP-eDHFR co-	215	193	173	165	158	153	154	153	156	154	153	155	151	151	152	153	152	153	152	151	149	151	154	154	153	154	152	152	156	153	152	152
		data 3	5/40	GFP-eDHFR	post-	0.12	14.05	13.93	GFP-eDHFR post-	257	241	229	216	206	199	191	181	178	170	167	161	160	160	158	155	158	155	156	154	155	156	154	155	154	156	153	155	156	155	154	155
		data 3	5/40	GFP (NC)	co-				GFP (NC) co-	297	295	293	298	295	294	292	296	293	296	296	294	296	292	296	290	293	293	292	293	294	294	289	294	288	292	291	294	291	293	291	293
	denaturant effect									Time(min):
			portion from the total elution volume used to prime the DHFR assay	Construct	Reaction format				D	0	1	2	3	4	5	6	7	8	9	10	11	12	13	14	15	16	17	18	19	20	21	22	23	24	25	26	27	28	29	30	31	32	33	34	35	36	37	38	39
		data 1	10/40	GFP-eDHFR	NB	1.5	39.3	37.8	GFP-eDHFR NB	253	222	198	184	178	173	171	170	171	168	170	169	167	167	168	169	169	166	167	167	170	169	168	168	167	169	168	168	165	167	167	165	165	165	166	164	164	165	162	163
		data 1	10/40	GFP-eDHFR	Gdn1,6	1.5	39	37.5	GFP-eDHFR Gdn	247	219	195	181	171	171	170	168	167	166	165	169	169	167	167	166	166	168	168	166	167	166	164	167	165	166	166	167	166	166	164	164	165	165	166	164	163	163	162	161
		data 1	10/40	GFP (NC)	NB				GFP (NC) NB	328	328	323	321	319	319	313	316	317	309	313	314	313	313	311	311	314	308	311	306	305	307	310	311	308	305	310	313	309	306	307	308	309	310	304	309	306	304	302	303
									E	0	1	2	3	4	5	6	7	8	9	10	11	12	13	14	15	16	17	18	19	20	21	22	23	24	25	26	27	28	29	30	31	32	33	34	35	36	37	38	39
		data 2	10/40	GFP-eDHFR	NB	1.6	32.76	31.16	GFP-eDHFR NB	255	229	203	189	175	171	168	170	168	166	168	166	167	166	164	168	166	164	165	166	169	165	166	166	164	165	164	166	163	163	164	164	165	161	164	162	166	161	161	161
		data 2	10/40	GFP-eDHFR	Gdn1,6	1.6	28.2	26.6	GFP-eDHFR Gdn	269	240	220	202	190	182	172	169	171	172	166	172	169	170	168	168	170	166	169	169	168	167	169	167	168	166	170	168	169	170	167	167	167	168	167	167	164	162	163	164
		data 2	10/40	GFP (NC)	NB				GFP (NC) NB	328	328	323	321	319	319	313	316	317	309	313	314	313	313	311	311	314	308	311	306	305	307	310	311	308	305	310	313	309	306	307	308	309	310	304	309	306	304	302	303
									F	0	1	2	3	4	5	6	7	8	9	10	11	12	13	14	15	16	17	18	19	20	21	22	23	24	25	26	27	28	29	30	31	32	33	34	35	36	37	38	39
		data 3	10/40	GFP-eDHFR	NB	1.6	54.5	52.9	GFP-eDHFR NB	237	203	175	163	161	162	159	155	156	155	156	155	156	155	152	155	152	155	156	155	153	153	152	154	152	149	152	151	150	151	153	149	149	150	149	145	146	147	148	146
		data 3	10/40	GFP-eDHFR	Gdn1.6	0.6	49	48.4	GFP-eDHFR Gdn	241	198	177	164	166	162	164	164	161	161	161	160	158	158	161	160	159	161	159	158	157	157	158	158	156	157	156	157	155	155	154	156	154	155	154	155	154	152	154	154
		data 3	10/40	GFP (NC)	NB				GFP (NC) NB	297	292	295	295	290	287	286	286	283	283	280	281	283	283	283	282	278	280	279	279	281	279	280	276	279	281	279	279	274	275	277	279	275	276	276	276	275	277	277	276
		data 3	10/40	GFP (NC)	Gdn 1,6				GFP (NC) Gdn	297	295	296	296	296	293	291	296	292	289	289	284	287	284	288	284	285	283	286	287	283	286	287	280	284	281	286	283	285	280	282	284	282	282	282	283	282	280	281	280
	kinetic data for GFP-hDHFR:
										Time(min):
			portion from the total elution volume used to prime the DHFR assay	Construct	Reaction format	NC	maxV	maxV-NC	G	0	1	2	3	4	5	6	7	8	9	10	11	12	13	14	15	16	17	18	19	20	21	22	23	24	25	26	27	28	29	30	31	32	33	34	35	36	37	38	39
		data 1	40/40	GFP-hDHFR	co-	0.27	1.17	0.9	GFP-hDHFR co-	260	261	257	258	257	256	253	253	252	248	249	248	247	247	247	243	242	242	240	241	237	236	234	234	234	233	233	236	226	227	226	226	223	219	222	219	219	222	220	215
		data 1	40/40	GFP-hDHFR	post	0.27	1.92	1.65	GFP-hDHFR post-	260	257	256	252	253	252	250	250	246	247	242	241	239	239	235	235	235	231	230	230	224	227	227	222	217	219	217	217	213	212	208	206	207	206	203	205	203	201	199	196
		data 1	40/40	GFP (NC)	co-				GFP (NC) co-	260	258	257	257	258	258	253	252	254	252	252	254	254	250	253	254	251	251	251	250	250	251	252	246	250	247	247	246	247	248	247	245	249	247	248	245	245	247	241	249
		data 1	40/40	GFP-hDHFR	NB	0.23	0.92	0.69	GFP-hDHFR NB	260	259	259	258	256	254	251	254	252	249	249	248	247	249	247	247	246	247	245	242	242	241	240	235	237	235	234	236	233	233	231	235	229	229	230	228	229	223	226	221
		data 1	40/40	GFP-hDHFR	Gdn 1,6	0.23	2.06	1.83	GFP-hDHFR Gdn	260	257	256	255	252	249	248	244	244	243	241	241	238	238	236	234	231	232	228	228	226	223	220	221	220	218	219	216	215	212	212	209	206	202	201	201	199	200	198	197
		data 1	40/40	GFP (NC)	NB				GFP (NC) NB	260	258	258	258	256	258	257	255	255	252	256	252	251	250	252	253	252	252	250	252	251	250	245	252	251	246	248	249	248	249	246	250	244	250	247	248	244	245	248	244
		data 1	40/40	GFP (NC)	Gdn 1,6				GFP (NC) Gdn	260	265	259	261	259	257	257	256	254	254	253	256	257	253	253	257	254	256	253	253	252	251	251	251	251	252	252	252	251	250	250	250	249	251	249	247	248	246	250	248
									H	0	1	2	3	4	5	6	7	8	9	10	11	12	13	14	15	16	17	18	19	20	21	22	23	24	25	26	27	28	29	30	31	32	33	34	35	36	37	38	39
		data 2	40/40	GFP-hDHFR	co-	0.37	1.15	0.78	GFP-hDHFR co-	463	462	464	458	460	454	457	456	448	453	455	446	449	449	445	445	443	440	440	439	443	435	436	434	434	433	436	431	429	434	423	428	425	424	423	425	425	419	420	420
		data 2	40/40	GFP-hDHFR	post	0.36	2.23	1.87	GFP-hDHFR post-	460	454	455	452	445	443	442	438	443	434	436	427	428	428	426	429	423	420	417	414	416	412	411	406	406	399	398	402	395	398	389	392	393	387	383	385	385	379	379	377
		data 2	40/40	GFP (NC)	co-				GFP (NC) co-	450	442	448	443	444	446	441	441	442	440	443	441	442	441	437	435	437	439	439	438	434	436	432	432	437	433	435	435	430	433	428	429	432	435	428	428	426	431	427	425
		data 2	40/40	GFP (NC)	post-				GFP (NC) post-	413	413	415	416	414	411	414	411	413	408	407	405	411	409	402	411	406	411	403	403	405	403	404	403	404	401	402	401	400	403	403	396	397	399	400	400	399	397	402	396
		data 2	40/40	GFP-hDHFR	NB	0.39	1.3	0.91	GFP-hDHFR NB	473	460	453	451	446	442	436	437	430	435	434	433	426	428	423	424	424	426	420	418	419	417	419	415	417	412	411	412	411	410	410	413	409	405	401	407	402	404	399	397
		data 2	40/40	GFP-hDHFR	Gdn 1,6	0.4	1.76	1.36	GFP-hDHFR Gdn	462	456	453	450	444	440	439	439	430	430	424	428	422	422	425	422	419	415	421	417	415	415	414	413	407	408	409	410	404	403	399	403	397	396	394	397	392	396	390	388
		data 2	40/40	GFP (NC)	NB				GFP (NC) NB	465	456	457	448	447	443	444	441	438	436	440	437	438	435	435	435	435	439	433	431	433	432	435	430	433	432	432	434	427	428	429	428	430	428	426	426	429	428	431	428
		data 2	40/40	GFP (NC)	Gdn 1,6				GFP (NC) Gdn	454	448	445	437	439	437	430	432	427	427	430	428	423	429	427	430	427	428	425	425	425	428	422	421	424	421	423	420	422	421	422	418	416	417	419	422	420	419	416	417
									I	0	1	2	3	4	5	6	7	8	9	10	11	12	13	14	15	16	17	18	19	20	21	22	23	24	25	26	27	28	29	30	31	32	33	34	35	36	37	38	39
		data 3	40/40	GFP-hDHFR	co-	0.31	1.27	0.96	GFP-hDHFR co-	475	471	473	461	453	451	449	446	444	444	437	436	440	436	435	431	429	433	433	431	428	429	425	427	423	424	424	420	420	422	418	415	421	416	412	412	413	413	407	410
		data 3	40/40	GFP-hDHFR	post	0.31	2.1	1.79	GFP-hDHFR post-	482	478	470	468	466	460	457	453	452	449	446	444	445	444	439	442	436	435	431	436	429	430	428	424	422	423	420	419	418	417	414	409	406	404	407	402	403	404	401	400
		data 3	40/40	GFP (NC)	NB				GFP (NC) co-	460	448	447	446	442	444	439	442	440	439	440	440	438	437	440	437	437	438	436	439	436	437	432	437	438	434	436	434	432	436	433	434	432	434	431	431	430	430	432	430
		data 3	40/40	GFP-hDHFR	Gdn 1,6	0.26	0.92	0.66	GFP-hDHFR NB	464	468	465	464	461	460	459	454	454	449	455	445	450	444	448	447	446	444	440	441	436	438	435	438	441	434	438	437	436	434	436	433	434	432	432	430	431	432	428	422
		data 3	40/40	GFP-hDHFR	NB	0.26	1.64	1.38	GFP-hDHFR Gdn	478	478	476	470	469	470	462	460	459	458	452	454	453	452	447	449	446	444	443	443	439	441	434	438	433	435	433	432	431	426	428	423	423	423	422	422	418	417	414	418
		data 3	40/40	GFP (NC)	Gdn 1,6				GFP (NC) Gdn	464	459	454	451	450	448	447	444	442	443	446	442	445	439	442	438	439	439	441	441	439	440	439	436	439	437	434	438	436	434	439	436	437	436	438	437	433	434	432	432
[truncated: 237 more columns]

## Sheet: Fig 5d
Fig. 5d
		GFP-hDHFR
		co-		post-
		-tw 20	+tw 20	-tw 20	+tw 20
	data1	241.22	289.212	115.186	120.805
	data2	364.485	450.019	161.634	165.507
	data3	381.473	438.018	242.51	248.61
	MEAN	329.06	392.416	173.11	178.307
	STD	76.5438	89.5787	64.4333	64.8571
				data1	data2	data3	MEAN	STD
	GFP-hDHFR	co-	-tw 20	241.22	364.485	381.473	329.06	76.5438
	GFP-hDHFR	co-	+tw 20	289.212	450.019	438.018	392.416	89.5787
	GFP-hDHFR	post-	-tw 20	115.186	161.634	242.51	173.11	64.4333
	GFP-hDHFR	post-	+tw 20	120.805	165.507	248.61	178.307	64.8571

[truncated: 60 more sheets: Fig 6a, Fig 6b, Fig 7a, Fig 7b, Fig 8a, Fig 8b, Fig 8c, Fig 8d, Fig 8e, Fig 8f, Table 1, Fig S1A, Fig S1B, Fig S1C, Fig S1D, Fig S2A, Fig S2B, Fig S2C, Fig S2D, Fig S3B …]
